# Supplementary material for: Meta-analysis of 8q24 for seven cancers reveals a locus between NOV and ENPP2 associated with cancer development
Source: BMC Med Genet. 2011 Dec 5;12:156. doi: 10.1186/1471-2350-12-156 (PMC3267702; doi:10.1186/1471-2350-12-156)
Supplement: Additional file 2 — Power of weighted and unweighted meta-analyses. Three studies of size 350, 350, and 5000 were simulated according to a logistic model with log(OR) = Beta*x, where x is the genotype (-1, 0, 1). Power at alpha = 0.05 (over 1000 simulations) is shown for Fisher's meta-analyses with weights proportional to study size and with equal weights. [file 1471-2350-12-156-S2.XLS]

## Sheet: Sheet1
Beta			Power
Study 1	Study 2	Study 3	Weighted	Unweighted
1	0	1	1	1
1	1	0	0.436	1
Table S1: Three studies of size 350, 350, and 5000 were simulated according to a logistic model with log(OR) = Beta*x, where x is the genotype (-1, 0, 1). Power at alpha=0.05 (over 1000 simulations) is shown for Fisher's meta-analyses with weights proportional to study size and with equal weights.
