# Supplementary material for: Meta-analysis of 8q24 for seven cancers reveals a locus between NOV and ENPP2 associated with cancer development
Source: BMC Med Genet. 2011 Dec 5;12:156. doi: 10.1186/1471-2350-12-156 (PMC3267702; doi:10.1186/1471-2350-12-156)
Supplement: Additional file 3 — Effect of sample size weighting on meta-analysis results. SNP markers with p ≤ .0001 (bold) for the Fisher or Stouffer meta-analysis, weighted by cancer type or sample size. SNPs are sorted based on base-pair position (bp) on chromosome. [file 1471-2350-12-156-S3.XLS]

## Sheet: Sheet1
		Fisher		Stouffer
rs.id	position	Weighted by cancer type	Weighted by sample size	Weighted by cancer type	Weighted by sample size
rs2470036	120448224	0.000392748	4.90366e-05	0.00613788	0.00222244
rs6996111	120570594	0.000344024	7.5903e-05	0.00782524	0.00254177
rs7846200	120576453	1.50803e-05	4.59711e-05	0.000100505	0.00106048
rs7000665	120576919	1.11128e-05	5.36271e-06	0.000238922	0.000457861
rs10505364	120578285	2.94154e-05	1.13783e-05	0.000371697	0.000344041
rs9643136	120609324	1.36211e-05	3.36176e-06	0.00177556	0.00221664
rs6993464	120614129	1.25076e-07	3.74577e-07	6.92e-07	1.1768e-05
rs11782176	120617858	5.24223e-07	2.66131e-07	6.86e-06	7.71175e-06
rs6991756	120626148	3.16776e-06	4.58296e-07	0.000133901	2.47544e-05
rs6470494	128157086	3.72908e-05	0.000373137	0.00160103	0.00607992
rs1456315	128173119	0.000384587	5.50499e-05	0.00339037	8.18213e-05
rs17464492	128412048	0.0003916	0.000127041	0.000479555	6.40012e-05
rs10808555	128478693	4.64379e-05	0.00166232	0.000190815	0.0155219
rs6983267	128482487	6.33699e-08	9.01195e-05	1.28e-06	0.000562675
rs10505473	128487118	0.000206972	0.000245713	0.000107765	9.40685e-05
rs7837328	128492309	4.39651e-05	0.00176097	0.000302285	0.0120732
rs7014346	128493974	8.4792e-05	0.00530305	0.000632455	0.0538195
rs12334695	128523110	8.46475e-05	0.000680011	0.000442854	0.00164243
rs7837688	128608542	7.80446e-05	0.0184382	0.0241671	0.182303
rs10112382	128853579	0.000713892	3.25782e-05	0.00436872	0.000151158
rs4404878	128867576	0.000320264	1.26364e-06	0.0206344	0.000125889
rs10956390	128878021	0.00222535	1.31997e-05	0.121428	0.000546725
rs7841347	128887490	0.000795704	8.13058e-06	0.0167818	0.000710862
Additional File 3: SNP markers with p ≤ .0001 (bold) for the Fisher or Stouffer meta-analysis, weighted by cancer type or sample size. SNPs are sorted based on base-pair position (bp) on chromosome 8.
